# Supplementary material for: Integrated Transcriptome and Metabolome Analysis Reveals the Mechanism of Sweetness Formation in Vegetable Soybean Seeds
Source: Molecules. 2026 Apr 29;31(9):1485. doi: 10.3390/molecules31091485 (PMC13164844; doi:10.3390/molecules31091485)
Supplement: Supplementary file 1 [file molecules-31-01485-s001.zip]

Archive with 2 entries (2 files):
- molecules-4263477-supplementary.pdf
- Supplementary Data S1.xlsx
