# Supplementary material for: Integrated Transcriptome and Metabolome Analysis Reveals the Mechanism of Sweetness Formation in Vegetable Soybean Seeds
Source: Molecules. 2026 Apr 29;31(9):1485. doi: 10.3390/molecules31091485 (PMC13164844; doi:10.3390/molecules31091485)
Supplement: Supplementary file 1 [file molecules-31-01485-s001.zip › Supplementary Data S1.xlsx]

## Sheet: Data S1
RT-qPCR gene expression levels
gene	HS01_count	HS02_count	HS03_count	LS01_count	LS02_count	LS03_count	HS01_FPKM	HS02_FPKM	HS03_FPKM	LS01_FPKM	LS02_FPKM	LS03_FPKM	HS_FPKM mean	LS_FPKM mean	log2(FC)	FC
Glyma.12G005100	2	0	12	19	101	29	0.038	0	0.223	0.368	2.274	0.53	0.087	1.05733	-3.60327	0.0822825
Glyma.06G091500	23	14	15	1	0	3	0.798	0.415	0.499	0.037	0	0.104	0.570667	0.047	3.60192	12.1418
Glyma.11G111100	627	283	286	11	26	61	22.478	8.344	10.038	0.397	1.101	2.095	13.62	1.19767	3.50743	11.3721
Glyma.07G142700	126	108	61	11	7	21	5.047	3.557	2.391	0.449	0.333	0.81	3.665	0.530667	2.78794	6.90641
Glyma.18G193600	288	179	111	20	17	54	10.758	5.498	4.058	0.761	0.753	1.943	6.77133	1.15233	2.55488	5.87619
Glyma.01G007300	25	37	46	79	273	121	0.597	0.922	1.418	2.453	9.446	3.363	0.979	5.08733	-2.37753	0.192439
Glyma.12G037400	2096	2245	1871	291	122	820	77.581	68.321	67.765	10.97	5.357	29.225	71.2223	15.184	2.22978	4.69062
Glyma.11G111400	1257	1176	1171	175	218	791	32.981	25.372	30.073	4.689	6.79	19.996	29.4753	10.4917	1.49026	2.8094
